# Supplementary material for: Interventions to Improve Vaccination Uptake Among Adults: A Systematic Review and Meta-Analysis
Source: Vaccines (Basel). 2025 Jul 30;13(8):811. doi: 10.3390/vaccines13080811 (PMC12390181; doi:10.3390/vaccines13080811)
Supplement: Supplementary file 1 [file vaccines-13-00811-s001.zip]

Archive with 10 entries (10 files):
- vaccines-3679855-supplementary/Figure S1.pdf
- vaccines-3679855-supplementary/Figure S2.pdf
- vaccines-3679855-supplementary/Figure S3.pdf
- vaccines-3679855-supplementary/Figure S4.pdf
- vaccines-3679855-supplementary/Figure S5.pdf
- vaccines-3679855-supplementary/Figure S6.pdf
- vaccines-3679855-supplementary/Table S1.pdf
- vaccines-3679855-supplementary/Table S2.pdf
- vaccines-3679855-supplementary/Table S3.pdf
- vaccines-3679855-supplementary/Table S4.pdf
